# Supplementary material for: Detection of SARS-CoV-2 omicron variants by immunochromatographic kit
Source: Heliyon. 2023 Oct 12;9(10):e20913. doi: 10.1016/j.heliyon.2023.e20913 (PMC10590776; doi:10.1016/j.heliyon.2023.e20913)
Supplement: Multimedia component 1 [file mmc1.xlsx]

## Sheet: Sheet1
Table S1
SARS-CoV-2 RT-PCR Ct values of nasopharyngeal swab samples obtained from COVIS-19 patients.
Sample No	SARS-CoV-2 variants	Ct values	Sample collection Date
1	omicron BA.1	19.2	2022-01-12
2	omicron BA.1	18.52	2022-01-17
3	omicron BA.1	19.39	2022-01-17
4	omicron BA.1	18.36	2022-01-18
5	omicron BA.1	19.93	2022-01-19
6	omicron BA.1	18.53	2022-01-20
7	omicron BA.2	15.76	2022-03-30
8	omicron BA.2	17.1	2022-07-12
9	omicron BA.2	17.44	2022-07-12
10	omicron BA.2	19.05	2022-07-12
11	omicron BA.2	17.31	2022-07-14
12	omicron BA.2	14.4	2022-07-16
13	omicron BA.5	17.2	2022-07-11
14	omicron BA.5	15.7	2022-07-13
15	omicron BA.5	15.3	2022-07-15
16	omicron BA.5	19.1	2022-07-15
17	omicron BA.5	17.1	2022-07-16
18	omicron BA.5	15.7	2022-07-17
19	delta	19	2021-08-05
20	delta	19	2021-08-14
21	delta	18.94	2021-08-16
22	delta	19.19	2021-08-16
23	delta	18.5	2021-08-19
24	delta	18.96	2021-08-31
25	not identified	13.28	2021-03-18
26	not identified	17.93	2021-03-22
27	not identified	15.32	2021-03-23
28	not identified	16.61	2021-03-23
29	not identified	18.65	2021-03-26
30	not identified	15.91	2021-03-29
31	not identified	16.31	2021-03-30
32	not identified	19.38	2021-04-13
33	not identified	17.52	2021-04-24
34	not identified	19.13	2021-05-13
35	not identified	12.98	2021-05-22
36	not identified	11.99	2021-07-24
37	not identified	12.82	2021-07-24
38	not identified	14.12	2021-07-24
39	not identified	16	2021-07-29
40	not identified	15	2021-07-29
41	not identified	16.82	2021-07-29
42	not identified	15.63	2021-08-06
43	not identified	18.46	2021-08-16
44	not identified	15.72	2021-08-31
